# Supplementary material for: The Use of Aspirin Increases the Risk of Major Adverse Cardiac and Cerebrovascular Events in Hypertensive Patients with Obstructive Sleep Apnea for the Primary Prevention of Cardiovascular Disease: A Real-World Cohort Study
Source: J Clin Med. 2022 Nov 29;11(23):7066. doi: 10.3390/jcm11237066 (PMC9737230; doi:10.3390/jcm11237066)
Supplement: Supplementary file 1 [file jcm-11-07066-s001.zip]

Archive with 1 entries (1 files):
- jcm-2004924-supplementary.pdf
